# Supplementary material for: Neutrophil Elastase, Neuron-Specific Enolase, and S100B Protein as Potential Markers of Long-Term Complications Caused by COVID-19 in Patients with Type 2 Diabetes Mellitus (T2DM) and Advanced Stage of Diabetic Nephropathy (NfT2DM)—Observational Studies
Source: Int J Mol Sci. 2024 Nov 2;25(21):11791. doi: 10.3390/ijms252111791 (PMC11546864; doi:10.3390/ijms252111791)
Supplement: Supplementary file 1 [file ijms-25-11791-s001.zip]

Archive with 1 entries (1 files):
- ijms-3229766-supplementary.pdf
